# Supplementary material for: The Extent of Evidence Supporting the Effectiveness of Extended Reality Telerehabilitation on Different Qualitative and Quantitative Outcomes in Stroke Survivors: A Systematic Review
Source: Int J Environ Res Public Health. 2023 Aug 23;20(17):6630. doi: 10.3390/ijerph20176630 (PMC10487831; doi:10.3390/ijerph20176630)
Supplement: Supplementary file 1 [file ijerph-20-06630-s001.zip]

Archive with 1 entries (1 files):
- supplementary documents (final).pdf
